# Supplementary material for: Expanding National‐Scale Wildlife Disease Surveillance Systems With Research Networks
Source: Ecol Evol. 2025 Jun 11;15(6):e71492. doi: 10.1002/ece3.71492 (PMC12158667; doi:10.1002/ece3.71492)
Supplement: Supplementary file 2 — Table S1. [file ECE3-15-e71492-s002.xlsx]

## Sheet: Table S1
											CWD: Chronic wasting disease
			Not sampled: NS								BTV: Blue-tongue virus
			Sampled but not yet tested: S								IAV: Influenza A virus
											EHD: Epizootic hemorrhagic disease		Total samples by age class and sex for SARS-CoV-2 testing
State/		Fiscal	SARS-CoV-2: PCR				SARS-CoV-2: serology				Other	Covariate	Hunter or management harvest		Live capture: individuals with GPS collars
Institution	Site	Year	Positive	Negative	Samples	% Positive	Positive	Negative	Samples	% Positive	diagnostics	precision	Females	Males	Adult females	Adult males	Juvenile females	Juvenile males	Recaptures	IACUC Number
Colorado	1	2023	0	22	22	0	4	11	15	26.6667	CWD: RT-QuIC, BTV: PCR, IAV: Serology	Age: categorical, GPS fix rate: 15-30 min, Body condition: Categorical, Lactation: categorical, Collar type GPS	0	0	9	6	4	1	1	CSU IACUC #3872
Colorado State		2024	0	20	20	0	4	13	17	23.5294			0	0	5	5	6	4	4
University (CSU)	2	2023	0	35	35	0	0	27	27	0			0	0	16	14	1	3	5
		2024	0	42	42	0	2	38	40	5			0	0	39	15	5	10	11
Illinois	1	2023	0	29	29	0	3	20	23	13.0435	IAV: Serology	Age: categorical, GPS fix rate: 30 min, Body condition: Categorical, Collar type GPS	0	0	17	1	6	5	0	SIU IACUC #21-028
Southern		2024	S	S	27	S	S	S	24	S			0	1	8	2	4	12	0
Illinois	2	2023	0	42	42	0	1	33	34	2.94118			1	0	22	6	3	9	1
University		2024	S	S	50	S	S	S	50	S			4	3	13	5	9	11	1
Maryland/Washington, D.C.	1 (DC)	2023	NS	NS	NS	NS	NS	NS	NS	NS	CWD: RT-QuIC, IAV: Serology	Age: categorical [fawn, yearling, adult (2+)], GPS fix rate: 30 min, Collar type GPS	NS	NS	NS	NS	NS	NS	NS	UMD IACUC Protocol ID: FR-AUG-23-37
University of		2024	2	49	51	3.92157	11	40	51	21.5686			24	28	2	4	0	0	0
Maryland	2 (MD)	2023	NS	NS	NS	NS	NS	NS	NS	NS			NS	NS	NS	NS	NS	NS	NS
		2024	10	46	56	17.8571	5	65	70	7.14286			36	35	8	5	0	0	0
Minnesota	1	2023	0	146	146	0	56	89	145	38.6207	CWD: RT-QuIC, Powassan virus: Serology	Age: categorical, GPS fix rate: 30 min, Body condition: Categorical, Collar type GPS	30	38	36	20	16	2	33	UMN IACUC Protocol ID: 2209-40440A
University of		2024	1	6	7	14.2857	4	3	7	57.1429			0	0	2	0	4	0	0
Minnesota	2	2023	NS	NS	NS	NS	NS	NS	NS	NS			NS	NS	NS	NS	NS	NS	NS
		2024	1	104	105	0.952381	17	88	105	16.1905			23	33	24	6	14	2	0
	3	2023	NS	NS	NS	NS	NS	NS	NS	NS			NS	NS	NS	NS	NS	NS	NS
		2024	0	26	26	0	4	22	26	15.3846			0	0	9	6	10	0	0
Nebraska	1	2023	NS	NS	NS	NS	NS	NS	NS	NS	CWD: RT-QuIC, BTV/EHD Serology and PCR (not yet run)	Age: categorical + dentition, body condition score (1-5), GPS fix rate: hourly with bursts of 15 min fixes	NS	NS	NS	NS	NS	NS	NS	CSU IACUC Protocol 5002
NWRC & CSU		2024	S	S	61	S	S	S	59	S			0	0	42	9	4	5	0
New York	1	2023	0	83	83	0	21	62	83	25.3012	IAV: Serology	Age: categorical + dentition years, GPS fix rate: 30 min, Body Condition: Categorical, Collar type: GPS	0	0	53	23	0	7	34	CU Protocol #: AC-AABT8667
Columbia		2024	0	31	31	0	4	27	31	12.9032			0	0	17	11	0	0	28
Pennsylvania	1 (Bedford)	2023	0	42	42	0	13	29	42	30.9524	CWD: RT-QuIC, IAV: Serology	Age: categorical [fawn, yearling, adult (2+)], GPS fix rate: 30 min, Collar type GPS	0	0	14	8	7	6	3	PROTO202202225
Pennsylvania		2024	2	81	83	2.40964	21	56	77	27.2727			0	0	32	7	8	2	0
State	2 (Fulton)	2023	NS	NS	NS	NS	NS	NS	NS	NS			NS	NS	NS	NS	NS	NS	NS
University		2024	0	16	16	0	3	13	16	18.75			0	0	3	6	1	2	0
	3 (Treasure)	2023	NS	NS	NS	NS	NS	NS	NS	NS			NS	NS	NS	NS	NS	NS	NS
		2024	6	38	44	13.6364	28	15	43	65.1163			0	0	31	9	0	0	0
Tennessee	1	2023	0	78	78	0	1	74	75	1.33333	CWD: RT-QuIC; EHD, BTV: Serology, IAV: Serology	Age: categorical and dentition [fawn, yearling, adult (2+)], pregnancy categorical (ultrasounds), GPS fix rate: 30 min, Collar type GPS	22	17	14	7	3	2	3	UTK IACUC # 2850-1021
University of		2024	0	93	93	0	8	86	94	8.51064			20	21	26	10	0	1	0
Tennessee	2	2023	NS	NS	NS	NS	NS	NS	NS	NS			NS	NS	NS	NS	NS	NS	NS
		2024	0	10	10	0	2	7	9	22.2222			0	0	7	3	1	1	0
Utah	1 (La Sals)	2023	0	95	95	0	2	90	92	2.17391	CWD: RT-QuIC; BTV/EHD: Serology, IAV: Serology	GPS only, Age quantitative, Body condition quantitative, Lactation score quantitative, Pregnancy categorical (ultrasound)	0	0	76	9	8	0	25	USU IACUC Protocol #13045
Utah State		2024	0	80	80	0	6	74	80	7.5			0	0	71	8	1	0	43
University	2 (San Juan)	2023	0	81	81	0	1	80	81	1.23457			0	0	76	0	7	0	20
		2024	0	80	80	0	6	74	80	7.5			0	0	71	0	9	0	31
	3 (Nebo)	2023	0	83	83	0	32	52	84	38.0952			0	0	72	10	4	0	15
		2024	1	85	86	1.16279	29	65	94	30.8511			0	0	81	5	5	0	44
	4 (Oquirrh)	2023	NS	NS	NS	NS	NS	NS	NS	NS			NS	NS	NS	NS	NS	NS	NS
		2024	0	43	43	0	4	39	43	9.30233			0	0	0	0	0	0	0
	5 (Pine Valley)	2023	NS	NS	NS	NS	NS	NS	NS	NS			NS	NS	NS	NS	NS	NS	NS
		2024	0	77	77	0	19	56	75	25.3333			0	0	39	0	4	0	0
	6 (Cache)	2023	0	22	22	0	0	21	21	0			0	0	0	0	0	0	0
		2024	NS	NS	NS	NS	NS	NS	NS	NS			NS	NS	NS	NS	NS	NS	NS
	7 (Range Creek)	2023	NS	NS	NS	NS	NS	NS	NS	NS			NS	NS	NS	NS	NS	NS	NS
		2024	0	63	63	0	5	59	64	7.8125			0	0	54	0	4	15	17
	8 (Wasatch West)	2023	NS	NS	NS	NS	NS	NS	NS	NS			NS	NS	NS	NS	NS	NS	NS
		2024	S	S	10	S	0	9	9	0			0	0	79	0	6	0	19
Totals		2023	0	758	758	0	134	588	722	18.5596			160	176	1068	220	154	100	338
		2024	23	990	1161	2.27048	182	849	1164	17.6528
